# Supplementary material for: Revision of the Australasian genus Pseudidarnes Girault, 1927 (Hymenoptera, Agaonidae, Sycophaginae)
Source: Zookeys. 2014 Apr 22;(404):31–70. doi: 10.3897/zookeys.404.7204 (PMC4023259; doi:10.3897/zookeys.404.7204)
Supplement: XML Treatment for Pseudidarnes [file zookeys.404.7204-treatment1.xml]

<!DOCTYPE tp:taxon-treatment
  PUBLIC "-//TaxonX//DTD Taxonomic Treatment Publishing DTD v0 20100105//EN" "tax-treatment-NSO.dtd">
<tp:taxon-treatment xmlns:tp="http://www.plazi.org/taxpub"><tp:treatment-meta><mixed-citation publication-type="journal"><person-group><name><surname>Farache</surname><given-names>Fernando Henrique Antoniolli</given-names></name><name><surname>Rasplus</surname><given-names>Jean-Yves</given-names></name></person-group><article-title>Revision of the Australasian genus <italic>Pseudidarnes</italic> Girault, 1927 (Hymenoptera, Agaonidae, Sycophaginae)</article-title><source>Zookeys</source><day>22</day><month>4</month><year>2014</year><volume>2014</volume><issue>404</issue><fpage>31</fpage><lpage>70</lpage><pub-id pub-id-type="doi">10.3897/zookeys.404.7204</pub-id></mixed-citation></tp:treatment-meta><tp:nomenclature><tp:taxon-name>
                        <tp:taxon-name-part taxon-name-part-type="genus">Pseudidarnes</tp:taxon-name-part>
                        <object-id xmlns:xlink="http://www.w3.org/1999/xlink" xlink:type="simple">http://species-id.net/wiki/Pseudidarnes</object-id>
                        <object-id xmlns:xlink="http://www.w3.org/1999/xlink" xlink:type="simple">http://www.figweb.org/Fig_wasps/Agaonidae/Sycophaginae/Pseudidarnes/index.htm</object-id>
                    </tp:taxon-name><tp:taxon-authority>Girault, 1927</tp:taxon-authority></tp:nomenclature><tp:treatment-sec sec-type="Type species"><title>Type species.</title><p><italic><tp:taxon-name>Pseudidarnes minerva</tp:taxon-name></italic> Girault, 1927, by monotypy.</p></tp:treatment-sec><tp:treatment-sec sec-type="Diagnosis"><title>Diagnosis.</title><p><italic>Female</italic>. Body length (excluding ovipositor) 2.3–3.7 mm. Body colour variable, yellow to dark brown, sometimes with green metallic tinge.</p><p><italic>Head</italic>. Face sculpture smooth to reticulate or slightly engraved, sometimes punctate. Antennae inserted well above to slightly below the middle line of compound eyes, but never very close to the clypeal margin. Toruli separated by one torulus diameter or less. Clypeal margin bilobed. Maxillary palpi composed of four segments. Labial palpi composed of three segments. Supraclypeal area delimited by subantennal grooves. Antenna with 13 segments (two anelli), and a 14<sup>th</sup> segment very short and unconspicuous. Funicular segments 1–2 × as long as wide.</p><p><italic>Mesosoma</italic>. Pronotum 1–2 × as long as high in lateral view. Notauli complete, deep and at least slightly crenulated. Mesoscutum as long as wide or longer than wide. Axilullar sulcus straight to slightly concave. Propodeum transverse, smooth to slightly reticulate and sometimes with a median sulcus. Wings hyaline, sometimes slightly infuscate medially. Marginal vein as long as stigmal vein, or longer. Postmarginal vein present (very short in <italic><tp:taxon-name>Pseudidarnes cooki</tp:taxon-name></italic> sp. n.). Marginal and postmarginal vein sometimes particularly widened (as <xref ref-type="fig" rid="F4">Figs 4D</xref>, <xref ref-type="fig" rid="F6">6D</xref>, <xref ref-type="fig" rid="F8">8D</xref>, <xref ref-type="fig" rid="F10">10D</xref> &amp; <xref ref-type="fig" rid="F16">16D</xref>).</p><p><italic>Metasoma</italic>. First metasomal segment petiolate (petiole short in <italic><tp:taxon-name>Pseudidarnes acaudus</tp:taxon-name></italic> sp. n.). Ovipositor sheaths as long as body or shorter (very short in <italic><tp:taxon-name>Pseudidarnes acaudus</tp:taxon-name></italic> sp. n.).</p><p><italic>Male</italic>. Very similar to female, usually slender and sometimes showing tinge variation. Male with very different colour patterns in <italic><tp:taxon-name>Pseudidarnes astridae</tp:taxon-name></italic> sp. n. (<xref ref-type="fig" rid="F3">Figs 3</xref>–<xref ref-type="fig" rid="F6">6</xref>).</p></tp:treatment-sec><tp:treatment-sec sec-type="Key to species of Pseudidarnes Girault (based mainly on females)"><title>Key to species of <italic><tp:taxon-name>Pseudidarnes</tp:taxon-name></italic> Girault (based mainly on females)</title><p>Online dichotomous and multi-access interactive LUCID keys to <italic><tp:taxon-name>Pseudidarnes</tp:taxon-name></italic> species are available at: <ext-link xmlns:xlink="http://www.w3.org/1999/xlink" ext-link-type="uri" xlink:href="http://www.figweb.org/Fig_wasps/Agaonidae/Keys/index.htm" xlink:type="simple">http://www.figweb.org/Fig_wasps/Agaonidae/Keys/index.htm</ext-link></p><!--PageBreak--><table-wrap content-type="key" position="anchor" orientation="portrait"><table><tbody><tr><td rowspan="1" colspan="1">1</td><td rowspan="1" colspan="1">Ovipositor sheaths extremely short, only weakly protruding beyond metasoma apex (<xref ref-type="fig" rid="F1">Figure 1A</xref>). Pedicel elongated, slightly shorter than the scape (<xref ref-type="fig" rid="F1">Fig. 1D</xref>). Mesosoma entirely brown (<xref ref-type="fig" rid="F2">Fig. 2A</xref>)</td><td rowspan="1" colspan="1"><italic><tp:taxon-name>Pseudidarnes acaudus</tp:taxon-name></italic> sp. n.</td></tr><tr><td rowspan="1" colspan="1">–</td><td rowspan="1" colspan="1">Ovipositor sheaths long, distinctly protruding beyond metasoma apex. Pedicel clearly shorter than the scape, at most 0.5 × the scape length. Mesosoma colour different, metallic or, when brown, with at least the pronotum yellow in lateral view</td><td rowspan="1" colspan="1">2</td></tr><tr><td rowspan="1" colspan="1">2</td><td rowspan="1" colspan="1">Pronotum yellow, without metallic tinge. Mesoscutum with irregular transverse striae (<xref ref-type="fig" rid="F4">Fig. 4A</xref>, <xref ref-type="fig" rid="F8">8A</xref>, <xref ref-type="fig" rid="F16">16A</xref>). Marginal and postmarginal veins widened (<xref ref-type="fig" rid="F4">Figs 4F</xref>, <xref ref-type="fig" rid="F8">8F</xref>, <xref ref-type="fig" rid="F16">16F</xref>).</td><td rowspan="1" colspan="1">3</td></tr><tr><td rowspan="1" colspan="1">–</td><td rowspan="1" colspan="1">Mesosoma metallic green, including pronotum. Mesoscutum smooth or reticulated. Marginal and postmarginal veins not widened</td><td rowspan="1" colspan="1">5</td></tr><tr><td rowspan="1" colspan="1">3</td><td rowspan="1" colspan="1">Head and mesosoma excluding pronotum with metallic tinge (<xref ref-type="fig" rid="F15">Figs 15B, E</xref>, <xref ref-type="fig" rid="F16">16A</xref>). Propodeum with a well delimitated and carinulated median sulcus, extending to the posterior margin of the sclerite (<xref ref-type="fig" rid="F16">Fig. 16B</xref>). Metascutellum crenulated (<xref ref-type="fig" rid="F16">Fig. 16B</xref>)</td><td rowspan="1" colspan="1"><italic><tp:taxon-name>Pseudidarnes flavicollis</tp:taxon-name></italic> Bouček</td></tr><tr><td rowspan="1" colspan="1">–</td><td rowspan="1" colspan="1">Body without metallic tinge. Median sulcus of propodeum unconspicuous or absent. Metascutellum not crenulated</td><td rowspan="1" colspan="1">4</td></tr><tr><td rowspan="1" colspan="1">4</td><td rowspan="1" colspan="1">Mesosoma brown in dorsal view (<xref ref-type="fig" rid="F8">Fig. 8A</xref>). Metascutellum with faint longitudinal striae (<xref ref-type="fig" rid="F8">Figs 8B</xref>, <xref ref-type="fig" rid="F10">10B</xref>). Propodeum without median line (<xref ref-type="fig" rid="F8">Figs 8B</xref>, <xref ref-type="fig" rid="F10">10B</xref>)</td><td rowspan="1" colspan="1"><italic><tp:taxon-name>Pseudidarnes badiogeminus</tp:taxon-name></italic> sp. n.</td></tr><tr><td rowspan="1" colspan="1">–</td><td rowspan="1" colspan="1">Mesosoma yellow in dorsal view (<xref ref-type="fig" rid="F4">Fig. 4A</xref>, brown in males, but at least mesoscutellum yellow, <xref ref-type="fig" rid="F6">Fig. 6A</xref>). Metascutellum and median area of propodeum with irregular transverse rugae (<xref ref-type="fig" rid="F4">Figs 4B</xref>, <xref ref-type="fig" rid="F6">6B</xref>).</td><td rowspan="1" colspan="1"><italic><tp:taxon-name>Pseudidarnes astridae</tp:taxon-name></italic> sp. n.</td></tr><tr><td rowspan="1" colspan="1">5</td><td rowspan="1" colspan="1">Mesosoma entirely smooth and shiny (<xref ref-type="fig" rid="F19">Figs 19B</xref>, <xref ref-type="fig" rid="F20">20A</xref>, <xref ref-type="fig" rid="F21">21B</xref>, <xref ref-type="fig" rid="F22">22A</xref>). First funicular segment 2 × as long as wide (<xref ref-type="fig" rid="F19">Figs 19D</xref>, <xref ref-type="fig" rid="F21">21D</xref>). Distal antennomeres not forming a definite clava (<xref ref-type="fig" rid="F19">Figs 19C</xref>, <xref ref-type="fig" rid="F21">21C</xref>). Propodeum with a very short median line (<xref ref-type="fig" rid="F20">Figs 20B</xref>, <xref ref-type="fig" rid="F22">22B</xref>).</td><td rowspan="1" colspan="1"><italic><tp:taxon-name>Pseudidarnes laevis</tp:taxon-name></italic> sp. n.</td></tr><tr><td rowspan="1" colspan="1">–</td><td rowspan="1" colspan="1">Mesosoma sculpture mostly reticulate. First funicular segment ca. 1–1.5 × as long as wide. Distal antennomeres forming a definite clava. Propodeum medially with a deep carinulated sulcus, at least on the anterior half of the sclerite</td><td rowspan="1" colspan="1">6</td></tr><tr><td rowspan="1" colspan="1">6</td><td rowspan="1" colspan="1">Ovipositor sheaths short, about as long as the metasoma (<xref ref-type="fig" rid="F11">Fig. 11A</xref>). Propodeum with a crenulated median sulcus extending to the posterior margin (<xref ref-type="fig" rid="F12">Figs 12B</xref>, <xref ref-type="fig" rid="F14">14B</xref>)</td><td rowspan="1" colspan="1"><italic><tp:taxon-name>Pseudidarnes cooki</tp:taxon-name></italic> sp. n.</td></tr><tr><td rowspan="1" colspan="1">–</td><td rowspan="1" colspan="1">Ovipositor sheaths longer than metasoma. Propodeal median sulcus not reaching the posterior margin</td><td rowspan="1" colspan="1">7</td></tr><tr><td rowspan="1" colspan="1">7</td><td rowspan="1" colspan="1">Petiole transverse in dorsal view (<xref ref-type="fig" rid="F18">Fig. 18D</xref>). Median sulcus of the propodeum broad and extending over the anterior half of the sclerite (<xref ref-type="fig" rid="F18">Fig. 18B</xref>). Postmarginal vein shorter than the stigmal (<xref ref-type="fig" rid="F18">Fig. 18F</xref>)</td><td rowspan="1" colspan="1"><italic><tp:taxon-name>Pseudidarnes kjellbergi</tp:taxon-name></italic> sp. n.</td></tr><tr><td rowspan="1" colspan="1">–</td><td rowspan="1" colspan="1">Petiole longer than wide in dorsal view (<xref ref-type="fig" rid="F24">Figs 24D</xref>, <xref ref-type="fig" rid="F26">26D</xref>). Median sulcus of the propodeum extending over most of the propodeum length, not reaching the posterior margin (<xref ref-type="fig" rid="F24">Figs 24B</xref>, <xref ref-type="fig" rid="F26">26B</xref>). Postmarginal veiwn as long as the stigmal (<xref ref-type="fig" rid="F24">Figs 24F</xref>, <xref ref-type="fig" rid="F26">26F</xref>)</td><td rowspan="1" colspan="1"><italic><tp:taxon-name>Pseudidarnes minerva</tp:taxon-name></italic> Girault</td></tr><!--PageBreak--></tbody></table></table-wrap></tp:treatment-sec><tp:treatment-sec><!--Section generated to contain objects referenced in tp:taxon-treatment.--><fig id="F4" position="float" orientation="portrait"><label>Figure 4.</label><caption><p><italic><tp:taxon-name>Pseudidarnes astridae</tp:taxon-name></italic> sp. n. female. <bold>A</bold> mesosoma dorsal <bold>B</bold> propodeum dorsal <bold>C</bold> petiole lateral view <bold>D</bold> petiole dorsal view <bold>E</bold> wing <bold>F</bold> detail of venation.</p></caption><graphic xmlns:xlink="http://www.w3.org/1999/xlink" xlink:href="zookeys-404-031-g004.jpg" position="float" orientation="portrait" xlink:type="simple"/></fig><fig id="F6" position="float" orientation="portrait"><label>Figure 6.</label><caption><p><italic><tp:taxon-name>Pseudidarnes astridae</tp:taxon-name></italic> sp. n. male. <bold>A</bold> mesosoma dorsal <bold>B</bold> propodeum dorsal <bold>C</bold> petiole lateral view <bold>D</bold> petiole dorsal view <bold>E</bold> wing <bold>F</bold> detail of venation.</p></caption><graphic xmlns:xlink="http://www.w3.org/1999/xlink" xlink:href="zookeys-404-031-g006.jpg" position="float" orientation="portrait" xlink:type="simple"/></fig><fig id="F8" position="float" orientation="portrait"><label>Figure 8.</label><caption><p><italic><tp:taxon-name>Pseudidarnes badiogeminus</tp:taxon-name></italic> sp. n. female. <bold>A</bold> mesosoma dorsal <bold>B</bold> propodeum dorsal <bold>C</bold> petiole lateral view <bold>D</bold> petiole dorsal view <bold>E</bold> wing <bold>F</bold> detail of venation.</p></caption><graphic xmlns:xlink="http://www.w3.org/1999/xlink" xlink:href="zookeys-404-031-g008.jpg" position="float" orientation="portrait" xlink:type="simple"/></fig><fig id="F10" position="float" orientation="portrait"><label>Figure 10.</label><caption><p><italic><tp:taxon-name>Pseudidarnes badiogeminus</tp:taxon-name></italic> sp. n. male. <bold>A</bold> mesosoma dorsal <bold>B</bold> propodeum dorsal <bold>C</bold> petiole lateral view <bold>D</bold> petiole dorsal view <bold>E</bold> wing <bold>F</bold> detail of venation.</p></caption><graphic xmlns:xlink="http://www.w3.org/1999/xlink" xlink:href="zookeys-404-031-g010.jpg" position="float" orientation="portrait" xlink:type="simple"/></fig><fig id="F16" position="float" orientation="portrait"><label>Figure 16.</label><caption><p><italic><tp:taxon-name>Pseudidarnes flavicollis</tp:taxon-name></italic> Bouček, 1988, paratype, female. <bold>A</bold> mesosoma dorsal <bold>B</bold> propodeum dorsal <bold>C</bold> petiole lateral view <bold>D</bold> petiole dorsal view <bold>E</bold> wing <bold>F</bold> detail of venation.</p></caption><graphic xmlns:xlink="http://www.w3.org/1999/xlink" xlink:href="zookeys-404-031-g016.jpg" position="float" orientation="portrait" xlink:type="simple"/></fig><fig id="F3" position="float" orientation="portrait"><label>Figure 3.</label><caption><p><italic><tp:taxon-name>Pseudidarnes astridae</tp:taxon-name></italic> sp. n. female. <bold>A</bold> habitus lateral <bold>B</bold> mesosoma lateral <bold>C</bold> antenna <bold>D</bold> anelli <bold>E</bold> head, anterior view <bold>F</bold> vertex, dorsal view.</p></caption><graphic xmlns:xlink="http://www.w3.org/1999/xlink" xlink:href="zookeys-404-031-g003.jpg" position="float" orientation="portrait" xlink:type="simple"/></fig><fig id="F1" position="float" orientation="portrait"><label>Figure 1.</label><caption><p><italic><tp:taxon-name>Pseudidarnes acaudus</tp:taxon-name></italic> sp. n. female. <bold>A</bold> habitus lateral <bold>B</bold> mesosoma lateral <bold>C</bold> antenna <bold>D</bold> anelli <bold>E</bold> head, anterior view <bold>F</bold> vertex, dorsal view.</p></caption><graphic xmlns:xlink="http://www.w3.org/1999/xlink" xlink:href="zookeys-404-031-g001.jpg" position="float" orientation="portrait" xlink:type="simple"/></fig><fig id="F2" position="float" orientation="portrait"><label>Figure 2.</label><caption><p><italic><tp:taxon-name>Pseudidarnes acaudus</tp:taxon-name></italic> sp. n. female. <bold>A</bold> mesosoma dorsal <bold>B</bold> propodeum dorsal <bold>C</bold> petiole lateral view <bold>D</bold> petiole dorsal view <bold>E</bold> wing <bold>F</bold> detail of venation.</p></caption><graphic xmlns:xlink="http://www.w3.org/1999/xlink" xlink:href="zookeys-404-031-g002.jpg" position="float" orientation="portrait" xlink:type="simple"/></fig><fig id="F15" position="float" orientation="portrait"><label>Figure 15.</label><caption><p><italic><tp:taxon-name>Pseudidarnes flavicollis</tp:taxon-name></italic> Bouček, 1988, paratype, female. <bold>A</bold> habitus lateral <bold>B</bold> mesosoma lateral <bold>C</bold> antenna <bold>D</bold> anelli <bold>E</bold> head, anterior view <bold>F</bold> vertex, dorsal view.</p></caption><graphic xmlns:xlink="http://www.w3.org/1999/xlink" xlink:href="zookeys-404-031-g015.jpg" position="float" orientation="portrait" xlink:type="simple"/></fig><fig id="F19" position="float" orientation="portrait"><label>Figure 19.</label><caption><p><italic><tp:taxon-name>Pseudidarnes laevis</tp:taxon-name></italic> sp. n. female. <bold>A</bold> habitus lateral <bold>B</bold> mesosoma lateral <bold>C</bold> antenna <bold>D</bold> anelli <bold>E</bold> head, anterior view <bold>F</bold> vertex, dorsal view.</p></caption><graphic xmlns:xlink="http://www.w3.org/1999/xlink" xlink:href="zookeys-404-031-g019.jpg" position="float" orientation="portrait" xlink:type="simple"/></fig><fig id="F20" position="float" orientation="portrait"><label>Figure 20.</label><caption><p><italic><tp:taxon-name>Pseudidarnes laevis</tp:taxon-name></italic> sp. n. female. <bold>A</bold> mesosoma dorsal <bold>B</bold> propodeum dorsal <bold>C</bold> petiole lateral view <bold>D</bold> petiole dorsal view <bold>E</bold> wing <bold>F</bold> detail of venation.</p></caption><graphic xmlns:xlink="http://www.w3.org/1999/xlink" xlink:href="zookeys-404-031-g020.jpg" position="float" orientation="portrait" xlink:type="simple"/></fig><fig id="F21" position="float" orientation="portrait"><label>Figure 21.</label><caption><p><italic><tp:taxon-name>Pseudidarnes laevis</tp:taxon-name></italic> sp. n. male. <bold>A</bold> habitus lateral <bold>B</bold> mesosoma lateral <bold>C</bold> antenna <bold>D</bold> anelli <bold>E</bold> head, anterior view <bold>F</bold> vertex, dorsal view.</p></caption><graphic xmlns:xlink="http://www.w3.org/1999/xlink" xlink:href="zookeys-404-031-g021.jpg" position="float" orientation="portrait" xlink:type="simple"/></fig><fig id="F22" position="float" orientation="portrait"><label>Figure 22.</label><caption><p><italic><tp:taxon-name>Pseudidarnes laevis</tp:taxon-name></italic> sp. n. male. <bold>A</bold> mesosoma dorsal <bold>B</bold> propodeum dorsal <bold>C</bold> petiole lateral view <bold>D</bold> petiole dorsal view <bold>E</bold> wing <bold>F</bold> detail of venation.</p></caption><graphic xmlns:xlink="http://www.w3.org/1999/xlink" xlink:href="zookeys-404-031-g022.jpg" position="float" orientation="portrait" xlink:type="simple"/></fig><fig id="F11" position="float" orientation="portrait"><label>Figure 11.</label><caption><p><italic><tp:taxon-name>Pseudidarnes cooki</tp:taxon-name></italic> sp. n. female. <bold>A</bold> habitus lateral <bold>B</bold> mesosoma lateral <bold>C</bold> antenna <bold>D</bold> anelli <bold>E</bold> head, anterior view <bold>F</bold> vertex, dorsal view.</p></caption><graphic xmlns:xlink="http://www.w3.org/1999/xlink" xlink:href="zookeys-404-031-g011.jpg" position="float" orientation="portrait" xlink:type="simple"/></fig><fig id="F12" position="float" orientation="portrait"><label>Figure 12.</label><caption><p><italic><tp:taxon-name>Pseudidarnes cooki</tp:taxon-name></italic> sp. n. female. <bold>A</bold> mesosoma dorsal <bold>B</bold> propodeum dorsal <bold>C</bold> petiole lateral view <bold>D</bold> petiole dorsal view <bold>E</bold> wing <bold>F</bold> detail of venation.</p></caption><graphic xmlns:xlink="http://www.w3.org/1999/xlink" xlink:href="zookeys-404-031-g012.jpg" position="float" orientation="portrait" xlink:type="simple"/></fig><fig id="F14" position="float" orientation="portrait"><label>Figure 14.</label><caption><p><italic><tp:taxon-name>Pseudidarnes cooki</tp:taxon-name></italic> sp. n. male. <bold>A</bold> mesosoma dorsal <bold>B</bold> propodeum dorsal <bold>C</bold> petiole lateral view <bold>D</bold> petiole dorsal view <bold>E</bold> wing <bold>F</bold> detail of venation.</p></caption><graphic xmlns:xlink="http://www.w3.org/1999/xlink" xlink:href="zookeys-404-031-g014.jpg" position="float" orientation="portrait" xlink:type="simple"/></fig><fig id="F18" position="float" orientation="portrait"><label>Figure 18.</label><caption><p><italic><tp:taxon-name>Pseudidarnes kjellbergi</tp:taxon-name></italic> sp. n. female. <bold>A</bold> mesosoma dorsal <bold>B</bold> propodeum dorsal <bold>C</bold> petiole lateral view <bold>D</bold> petiole dorsal view <bold>E</bold> wing <bold>F</bold> detail of venation.</p></caption><graphic xmlns:xlink="http://www.w3.org/1999/xlink" xlink:href="zookeys-404-031-g018.jpg" position="float" orientation="portrait" xlink:type="simple"/></fig><fig id="F24" position="float" orientation="portrait"><label>Figure 24.</label><caption><p><italic><tp:taxon-name>Pseudidarnes minerva</tp:taxon-name></italic> Girault, 1927 female. <bold>A</bold> mesosoma dorsal <bold>B</bold> propodeum dorsal <bold>C</bold> petiole lateral view <bold>D</bold> petiole dorsal view <bold>E</bold> wing <bold>F</bold> detail of venation.</p></caption><graphic xmlns:xlink="http://www.w3.org/1999/xlink" xlink:href="zookeys-404-031-g024.jpg" position="float" orientation="portrait" xlink:type="simple"/></fig><fig id="F26" position="float" orientation="portrait"><label>Figure 26.</label><caption><p><italic><tp:taxon-name>Pseudidarnes minerva</tp:taxon-name></italic> Girault, 1927, male. <bold>A</bold> mesosoma dorsal <bold>B</bold> propodeum dorsal <bold>C</bold> petiole lateral view <bold>D</bold> petiole dorsal view <bold>E</bold> wing <bold>F</bold> detail of venation.</p></caption><graphic xmlns:xlink="http://www.w3.org/1999/xlink" xlink:href="zookeys-404-031-g026.jpg" position="float" orientation="portrait" xlink:type="simple"/></fig></tp:treatment-sec></tp:taxon-treatment>
