# Supplementary material for: Revision of the Australasian genus Pseudidarnes Girault, 1927 (Hymenoptera, Agaonidae, Sycophaginae)
Source: Zookeys. 2014 Apr 22;(404):31–70. doi: 10.3897/zookeys.404.7204 (PMC4023259; doi:10.3897/zookeys.404.7204)
Supplement: XML Treatment for Pseudidarnes badiogeminus [file zookeys.404.7204-treatment4.xml]

<!DOCTYPE tp:taxon-treatment
  PUBLIC "-//TaxonX//DTD Taxonomic Treatment Publishing DTD v0 20100105//EN" "tax-treatment-NSO.dtd">
<tp:taxon-treatment xmlns:tp="http://www.plazi.org/taxpub"><tp:treatment-meta><mixed-citation publication-type="journal"><person-group><name><surname>Farache</surname><given-names>Fernando Henrique Antoniolli</given-names></name><name><surname>Rasplus</surname><given-names>Jean-Yves</given-names></name></person-group><article-title>Revision of the Australasian genus <italic>Pseudidarnes</italic> Girault, 1927 (Hymenoptera, Agaonidae, Sycophaginae)</article-title><source>Zookeys</source><day>22</day><month>4</month><year>2014</year><volume>2014</volume><issue>404</issue><fpage>31</fpage><lpage>70</lpage><pub-id pub-id-type="doi">10.3897/zookeys.404.7204</pub-id></mixed-citation></tp:treatment-meta><tp:nomenclature><tp:taxon-name>
                            <tp:taxon-name-part taxon-name-part-type="genus">Pseudidarnes</tp:taxon-name-part>
                            <tp:taxon-name-part taxon-name-part-type="species">badiogeminus</tp:taxon-name-part>
                            <object-id xmlns:xlink="http://www.w3.org/1999/xlink" content-type="zoobank" xlink:type="simple">http://zoobank.org/0EA058A5-E760-4114-8CBD-72DF1D488803</object-id>
                            <object-id xmlns:xlink="http://www.w3.org/1999/xlink" xlink:type="simple">http://species-id.net/wiki/Pseudidarnes_badiogeminus</object-id>
                        </tp:taxon-name><tp:taxon-authority>Farache &amp; Rasplus</tp:taxon-authority><tp:taxon-status xmlns:xlink="http://www.w3.org/1999/xlink" xlink:type="simple">sp. n.</tp:taxon-status><xref ref-type="fig" rid="F7">Figures 7</xref><xref ref-type="fig" rid="F8"/><xref ref-type="fig" rid="F9"/><xref ref-type="fig" rid="F10">–10</xref></tp:nomenclature><tp:treatment-sec sec-type="Material examined"><title>Material examined.</title><p><italic>Holotype</italic>. ♀, <bold>PAPUA NEW GUINEA: East New Britain:</bold> Raunsepna, North Baining Mountains, <named-content xmlns:xlink="http://www.w3.org/1999/xlink" content-type="dwc:verbatimCoordinates" xlink:type="simple">-4.433°, 151.783°</named-content>, 1000m, 26.II.1999, Vaamonde CL, ex <italic><tp:taxon-name>Ficus xylosycia</tp:taxon-name></italic> CLV11 (CBGP).</p><!--PageBreak--><p><italic>Paratype</italic>. 1♀ 1♂ same data as holotype (CBGP).</p></tp:treatment-sec><tp:treatment-sec sec-type="Diagnosis"><title>Diagnosis.</title><p>Pronotum long, nearly 1.5–2 × as long as high in lateral view. Mesosoma brown in dorsal view. Mesoscutum with irregular transverse rugae. Metascutellum with faint longitudinal striae. Marginal and postmarginal veins widened. Median line of propodeum absent</p></tp:treatment-sec><tp:treatment-sec sec-type="Description"><title>Description.</title><!--PageBreak--><p><italic>Female</italic>. Body length 3 mm. Ovipositor sheaths length 1.6 mm. Metallic tinge absent. Body colour predominantly brown. Scape and pedicel yellow. Flagellomeres yellow brown. Head dark brown. Pronotum yellow brown laterally. Legs yellow, coxae browner.</p><!--PageBreak--><p><italic>Head</italic>. Antennae inserted far above the middle line of compound eyes. Scape nearly 2 × as long as pedicel. Pedicel elongated, slender, and as long as first funicular segment. Proximal anellus longer than wide. First funicular segment 2 × as long as wide. Distal antennomeres not forming a distinct clava. Face sculpture engraved, slightly rugose. Face pilosity short and sparse. Supraclypeal area narrow, its delimiting sulci converging near epistomal groove, and its sculpture barely rugose. Lateral ocelli 0.5 × its own diameter far from the eye margin.</p><p><italic>Mesosoma</italic>. Pronotum long, nearly 1.5–2 × as long as high in lateral view. Mesoscutum transversally striate. Mesoscutellum mostly smooth. Frenal sulcus with shallow crenulation. Mesepimeron sculpture mostly smooth, slightly striate. Metascutellum longer than frenum, with faint longitudinal striae. Propodeum smooth, without median line. Wings with rather dense pilosity, and medially infuscate. Marginal and postmarginal vein widened. Postmarginal vein longer than stigmal vein.</p><!--PageBreak--><p><italic>Metasoma</italic>. Petiole slightly rugose, 1.7 × as long as high in lateral view. Petiole dorsally without a longitudinal median sulcus. Ovipositor sheaths long, distinctly protruding beyond metasoma apex. Ovipositor sheaths length 2.7 × hind tibia length and 0.5 × body length.</p><fig id="F7" position="float" orientation="portrait"><label>Figure 7.</label><caption><p><italic><tp:taxon-name>Pseudidarnes badiogeminus</tp:taxon-name></italic> sp. n. female. <bold>A</bold> habitus lateral <bold>B</bold> mesosoma lateral <bold>C</bold> antenna <bold>D</bold> anelli <bold>E</bold> head, anterior view <bold>F</bold> vertex, dorsal view.</p></caption><graphic xmlns:xlink="http://www.w3.org/1999/xlink" xlink:href="zookeys-404-031-g007.jpg" position="float" orientation="portrait" xlink:type="simple"/></fig><fig id="F8" position="float" orientation="portrait"><label>Figure 8.</label><caption><p><italic><tp:taxon-name>Pseudidarnes badiogeminus</tp:taxon-name></italic> sp. n. female. <bold>A</bold> mesosoma dorsal <bold>B</bold> propodeum dorsal <bold>C</bold> petiole lateral view <bold>D</bold> petiole dorsal view <bold>E</bold> wing <bold>F</bold> detail of venation.</p></caption><graphic xmlns:xlink="http://www.w3.org/1999/xlink" xlink:href="zookeys-404-031-g008.jpg" position="float" orientation="portrait" xlink:type="simple"/></fig><p><italic>Male</italic>. Body length 3.2 mm. Characters agreeing with females, except the following: ocelli larger and contiguous to the eye margin. Pedicel slightly shorter.</p><fig id="F9" position="float" orientation="portrait"><label>Figure 9.</label><caption><p><italic><tp:taxon-name>Pseudidarnes badiogeminus</tp:taxon-name></italic> sp. n. male. <bold>A</bold> habitus lateral <bold>B</bold> mesosoma lateral <bold>C</bold> antenna <bold>D</bold> anelli <bold>E</bold> head, anterior view <bold>F</bold> vertex, dorsal view.</p></caption><graphic xmlns:xlink="http://www.w3.org/1999/xlink" xlink:href="zookeys-404-031-g009.jpg" position="float" orientation="portrait" xlink:type="simple"/></fig><fig id="F10" position="float" orientation="portrait"><label>Figure 10.</label><caption><p><italic><tp:taxon-name>Pseudidarnes badiogeminus</tp:taxon-name></italic> sp. n. male. <bold>A</bold> mesosoma dorsal <bold>B</bold> propodeum dorsal <bold>C</bold> petiole lateral view <bold>D</bold> petiole dorsal view <bold>E</bold> wing <bold>F</bold> detail of venation.</p></caption><graphic xmlns:xlink="http://www.w3.org/1999/xlink" xlink:href="zookeys-404-031-g010.jpg" position="float" orientation="portrait" xlink:type="simple"/></fig></tp:treatment-sec><tp:treatment-sec sec-type="Etymology"><title>Etymology.</title><p>The specific name refers to the similarity of <italic><tp:taxon-name>Pseudidarnes badiogeminus</tp:taxon-name></italic> with <italic><tp:taxon-name>Pseudidarnes astridae</tp:taxon-name></italic>, but showing different colour.</p></tp:treatment-sec><tp:treatment-sec sec-type="Biology"><title>Biology.</title><p>Collected from syconia of <italic><tp:taxon-name>Ficus xylosycia</tp:taxon-name></italic>. See <italic><tp:taxon-name>Pseudidarnes astridae</tp:taxon-name></italic> for further information.</p></tp:treatment-sec></tp:taxon-treatment>
