# Supplementary material for: Revision of the Australasian genus Pseudidarnes Girault, 1927 (Hymenoptera, Agaonidae, Sycophaginae)
Source: Zookeys. 2014 Apr 22;(404):31–70. doi: 10.3897/zookeys.404.7204 (PMC4023259; doi:10.3897/zookeys.404.7204)
Supplement: XML Treatment for Pseudidarnes cooki [file zookeys.404.7204-treatment5.xml]

<!DOCTYPE tp:taxon-treatment
  PUBLIC "-//TaxonX//DTD Taxonomic Treatment Publishing DTD v0 20100105//EN" "tax-treatment-NSO.dtd">
<tp:taxon-treatment xmlns:tp="http://www.plazi.org/taxpub"><tp:treatment-meta><mixed-citation publication-type="journal"><person-group><name><surname>Farache</surname><given-names>Fernando Henrique Antoniolli</given-names></name><name><surname>Rasplus</surname><given-names>Jean-Yves</given-names></name></person-group><article-title>Revision of the Australasian genus <italic>Pseudidarnes</italic> Girault, 1927 (Hymenoptera, Agaonidae, Sycophaginae)</article-title><source>Zookeys</source><day>22</day><month>4</month><year>2014</year><volume>2014</volume><issue>404</issue><fpage>31</fpage><lpage>70</lpage><pub-id pub-id-type="doi">10.3897/zookeys.404.7204</pub-id></mixed-citation></tp:treatment-meta><tp:nomenclature><tp:taxon-name>
                            <tp:taxon-name-part taxon-name-part-type="genus">Pseudidarnes</tp:taxon-name-part>
                            <tp:taxon-name-part taxon-name-part-type="species">cooki</tp:taxon-name-part>
                            <object-id xmlns:xlink="http://www.w3.org/1999/xlink" content-type="zoobank" xlink:type="simple">http://zoobank.org/2C54B54B-5925-45BD-A1CA-1440704749C8</object-id>
                            <object-id xmlns:xlink="http://www.w3.org/1999/xlink" xlink:type="simple">http://species-id.net/wiki/Pseudidarnes_cooki</object-id>
                        </tp:taxon-name><tp:taxon-authority>Farache &amp; Rasplus</tp:taxon-authority><tp:taxon-status xmlns:xlink="http://www.w3.org/1999/xlink" xlink:type="simple">sp. n.</tp:taxon-status><xref ref-type="fig" rid="F11">Figures 11</xref><xref ref-type="fig" rid="F12"/><xref ref-type="fig" rid="F13"/><xref ref-type="fig" rid="F14">–14</xref><tp:nomenclature-citation-list><tp:nomenclature-citation><tp:taxon-name>Pseudidarnes</tp:taxon-name><comment> sp. ex <italic><tp:taxon-name>Ficus obliqua</tp:taxon-name></italic>; <xref ref-type="bibr" rid="B8">Cruaud et al. (2011a)</xref> BMC Evolutionary Biology, 11: 15pp. [phylogenetic position]</comment></tp:nomenclature-citation><tp:nomenclature-citation><tp:taxon-name>Pseudidarnes</tp:taxon-name><comment> sp. ex <italic><tp:taxon-name>Ficus obliqua</tp:taxon-name></italic>; <xref ref-type="bibr" rid="B9">Cruaud et al. (2011b)</xref> Journal of Biogeography, 38: 209–225. [biogeography]</comment></tp:nomenclature-citation><tp:nomenclature-citation><tp:taxon-name>Pseudidarnes</tp:taxon-name><comment> sp.; Segar ST, Cook JM (2012) Ecological Entomology, 37(5), 342–349. [ecology]</comment></tp:nomenclature-citation></tp:nomenclature-citation-list></tp:nomenclature><tp:treatment-sec sec-type="Material examined"><title>Material examined.</title><p><italic>Holotype</italic>. ♀, <bold>AUSTRALIA: Queensland:</bold> Cairns, Rex Lookout, <named-content xmlns:xlink="http://www.w3.org/1999/xlink" content-type="dwc:verbatimCoordinates" xlink:type="simple">-16.65°, 145.56°</named-content>, 100m, 13.I.1999, Rasplus J.Y., ex <italic><tp:taxon-name>Ficus obliqua</tp:taxon-name></italic> (CBGP).</p><p><italic>Paratypes</italic>. <bold>AUSTRALIA: Queensland:</bold> Cairns, Rex Lookout, <named-content xmlns:xlink="http://www.w3.org/1999/xlink" content-type="dwc:verbatimCoordinates" xlink:type="simple">-16.65°, 145.56°</named-content>, 100m, 7♀, 1♂, 13.I.1999, Rasplus J.Y., ex. <italic><tp:taxon-name>Ficus obliqua</tp:taxon-name></italic> (CBGP), North of Cairns, Costal road, <named-content xmlns:xlink="http://www.w3.org/1999/xlink" content-type="dwc:verbatimCoordinates" xlink:type="simple">-16.65°, 145.56°</named-content>, 100m, 1♀, 27.X.2005, Jousselin E. &amp; Coeur d’Acier A., ex <italic><tp:taxon-name>Ficus obliqua</tp:taxon-name></italic>, n° JRAS01422 (CBGP), Port Douglas, <named-content xmlns:xlink="http://www.w3.org/1999/xlink" content-type="dwc:verbatimCoordinates" xlink:type="simple">-16.483230°, 145.464058°</named-content>, 10m, 3♀, 28.X.2005, Jousselin E. &amp; Coeur d’Acier A., ex <italic><tp:taxon-name>Ficus obliqua</tp:taxon-name></italic>, n° JRAS01429 (1 ♀ CBGP, 1 ♀ BMNH, 1 ♀ SAMC).</p></tp:treatment-sec><tp:treatment-sec sec-type="Diagnosis"><title>Diagnosis.</title><p>Metallic tinge present at least in some body regions. Mesosoma sculpture mostly reticulate. Propodeum with a crenulated median sulcus extending to the posterior margin. Postmarginal vein shorter than stigmal vein. Ovipositor sheaths short, about as long as the metasoma.</p></tp:treatment-sec><tp:treatment-sec sec-type="Description"><title>Description.</title><p><italic>Female</italic>. Body length 2.3 mm. Ovipositor sheaths length 0.9 mm. Metallic tinge present at least in some body regions. Predominantly dark green. Antennae brown. Coxae almost concolorous with mesosoma. Femora brown. Tibiae and tarsi predominantly yellow. Metatibia proximally yellow brown. Metasoma predominantly brown.</p><!--PageBreak--><p><italic>Head</italic>. Antennae inserted just above the middle line of compound eyes. Scape nearly 3 × as long as pedicel. Pedicel almost as long as wide, pyriform, and shorter than first funicular segment. Anelli transverse. First funicular segment approximately 1.5 × as long as wide. Distal antennomeres forming a distinctive clava. Face sculpture reticulate. Face pilosity short and sparse, becoming longer near oral margin and eyes. Supraclypeal area wide, its delimiting sulci not converging near epistomal groove, and its sculpture mostly smooth. Lateral ocelli 1 × its own diameter far from the eye margin.</p><!--PageBreak--><p><italic>Mesosoma</italic>. Pronotum short, nearly as long as high in lateral view. Mesoscutum strongly reticulate. Mesoscutellum reticulate. Frenal sulcus densely crenulated. Mesepimeron sculpture reticulate. Metascutellum longer than frenum, reticulate. Propodeum with a well delimited and carinulated median sulcus, extending to the posterior margin of the sclerite. Propodeum sculpture reticulate, smooth near the proximal region of median line of propodeum. Wings hyaline, with sparse pilosity. Marginal and postmarginal vein not particularly widened. Postmarginal vein shorter than stigmal vein.</p><p><italic>Metasoma</italic>. Petiole rugose, 1.5 × as long as high in lateral view. Petiole dorsally with a longitudinal median sulcus. Ovipositor sheaths long, distinctly protruding beyond metasoma apex. Ovipositor sheaths length 2.25 × hind tibia length, 0.4 × body length.</p><fig id="F11" position="float" orientation="portrait"><label>Figure 11.</label><caption><p><italic><tp:taxon-name>Pseudidarnes cooki</tp:taxon-name></italic> sp. n. female. <bold>A</bold> habitus lateral <bold>B</bold> mesosoma lateral <bold>C</bold> antenna <bold>D</bold> anelli <bold>E</bold> head, anterior view <bold>F</bold> vertex, dorsal view.</p></caption><graphic xmlns:xlink="http://www.w3.org/1999/xlink" xlink:href="zookeys-404-031-g011.jpg" position="float" orientation="portrait" xlink:type="simple"/></fig><fig id="F12" position="float" orientation="portrait"><label>Figure 12.</label><caption><p><italic><tp:taxon-name>Pseudidarnes cooki</tp:taxon-name></italic> sp. n. female. <bold>A</bold> mesosoma dorsal <bold>B</bold> propodeum dorsal <bold>C</bold> petiole lateral view <bold>D</bold> petiole dorsal view <bold>E</bold> wing <bold>F</bold> detail of venation.</p></caption><graphic xmlns:xlink="http://www.w3.org/1999/xlink" xlink:href="zookeys-404-031-g012.jpg" position="float" orientation="portrait" xlink:type="simple"/></fig><!--PageBreak--><p><italic>Male</italic>. Body length 2.4 mm. Characters agreeing with the females, except the following. Body slender. Antenna more yellow and inserted at the middle line of compound eyes or slightly below. Ocelli larger. Body sculpture fainter. Petiole more brown. Wings more pilose.</p><fig id="F13" position="float" orientation="portrait"><label>Figure 13.</label><caption><p><italic><tp:taxon-name>Pseudidarnes cooki</tp:taxon-name></italic> sp. n. male. <bold>A</bold> habitus lateral <bold>B</bold> mesosoma lateral <bold>C</bold> antenna <bold>D</bold> anelli <bold>E</bold> head, anterior view <bold>F</bold> vertex, dorsal view.</p></caption><graphic xmlns:xlink="http://www.w3.org/1999/xlink" xlink:href="zookeys-404-031-g013.jpg" position="float" orientation="portrait" xlink:type="simple"/></fig><fig id="F14" position="float" orientation="portrait"><label>Figure 14.</label><caption><p><italic><tp:taxon-name>Pseudidarnes cooki</tp:taxon-name></italic> sp. n. male. <bold>A</bold> mesosoma dorsal <bold>B</bold> propodeum dorsal <bold>C</bold> petiole lateral view <bold>D</bold> petiole dorsal view <bold>E</bold> wing <bold>F</bold> detail of venation.</p></caption><graphic xmlns:xlink="http://www.w3.org/1999/xlink" xlink:href="zookeys-404-031-g014.jpg" position="float" orientation="portrait" xlink:type="simple"/></fig></tp:treatment-sec><tp:treatment-sec sec-type="Etymology"><title>Etymology.</title><p>The specific name is dedicated to our friend and colleague Dr. James Cook, in recognition of his amazing contribution to our knowledge of fig wasps.</p><!--PageBreak--></tp:treatment-sec><tp:treatment-sec sec-type="Biology"><title>Biology.</title><p>This species is strictly associated with <italic><tp:taxon-name>Ficus obliqua</tp:taxon-name></italic> G. Forst. and was studied by <xref ref-type="bibr" rid="B22">Segar and Cook (2012)</xref> (referred as <italic><tp:taxon-name>Pseudidarnes</tp:taxon-name></italic> sp.). It was reared in low abundance (0.1 ± 0.05, mean ± <italic>SE</italic>) and there were rarely more than four wasps in the same syconium.</p></tp:treatment-sec><tp:treatment-sec sec-type="Molecular data"><title>Molecular data.</title><p>GenBank sequences: COI <ext-link xmlns:xlink="http://www.w3.org/1999/xlink" ext-link-type="gen" xlink:href="HM770642" xlink:type="simple">HM770642</ext-link>; Cytb <ext-link xmlns:xlink="http://www.w3.org/1999/xlink" ext-link-type="gen" xlink:href="HM770596" xlink:type="simple">HM770596</ext-link>; EF-1a <ext-link xmlns:xlink="http://www.w3.org/1999/xlink" ext-link-type="gen" xlink:href="HM770545" xlink:type="simple">HM770545</ext-link>; rRNA 28S <ext-link xmlns:xlink="http://www.w3.org/1999/xlink" ext-link-type="gen" xlink:href="HM770704" xlink:type="simple">HM770704</ext-link> (<xref ref-type="bibr" rid="B8">Cruaud et al. 2011a</xref>; <xref ref-type="bibr" rid="B9">Cruaud et al. 2011b</xref>).</p><!--PageBreak--></tp:treatment-sec><ref-list><ref id="B8"><mixed-citation xmlns:xlink="http://www.w3.org/1999/xlink" xlink:type="simple"><person-group><name name-style="western"><surname>Cruaud</surname><given-names>A</given-names></name><name name-style="western"><surname>Jabbour-Zahab</surname><given-names>R</given-names></name><name name-style="western"><surname>Genson</surname><given-names>G</given-names></name><name name-style="western"><surname>Couloux</surname><given-names>A</given-names></name><name name-style="western"><surname>Peng</surname><given-names>Y-Q</given-names></name><name name-style="western"><surname>Rong</surname><given-names>YD</given-names></name><name name-style="western"><surname>Ubaidillah</surname><given-names>R</given-names></name><name name-style="western"><surname>Pereira</surname><given-names>RAS</given-names></name><name name-style="western"><surname>Kjellberg</surname><given-names>F</given-names></name><name name-style="western"><surname>van Noort</surname><given-names>S</given-names></name><name name-style="western"><surname>Kerdelhue</surname><given-names>C</given-names></name><name name-style="western"><surname>Rasplus</surname><given-names>J-Y</given-names></name></person-group> (<year>2011a</year>) <article-title>Out of Australia and back again: the world-wide historical biogeography of non-pollinating fig wasps (Hymenoptera: Sycophaginae).</article-title><source>Journal of Biogeography</source><volume>38</volume>: <fpage>209</fpage>-<lpage>225</lpage>. doi: <ext-link ext-link-type="doi" xlink:href="10.1111/j.1365-2699.2010.02429.x" xlink:type="simple">10.1111/j.1365-2699.2010.02429.x</ext-link></mixed-citation></ref><ref id="B9"><mixed-citation xmlns:xlink="http://www.w3.org/1999/xlink" xlink:type="simple"><person-group><name name-style="western"><surname>Cruaud</surname><given-names>A</given-names></name><name name-style="western"><surname>Jabbour-Zahab</surname><given-names>R</given-names></name><name name-style="western"><surname>Genson</surname><given-names>G</given-names></name><name name-style="western"><surname>Kjellberg</surname><given-names>F</given-names></name><name name-style="western"><surname>Kobmoo</surname><given-names>N</given-names></name><name name-style="western"><surname>van Noort</surname><given-names>S</given-names></name><name name-style="western"><surname>Da-Rong</surname><given-names>Y</given-names></name><name name-style="western"><surname>Yan-Qiong</surname><given-names>P</given-names></name><name name-style="western"><surname>Ubaidillah</surname><given-names>R</given-names></name><name name-style="western"><surname>Hanson</surname><given-names>PE</given-names></name><name name-style="western"><surname>Santos-Mattos</surname><given-names>O</given-names></name><name name-style="western"><surname>Farache</surname><given-names>FHA</given-names></name><name name-style="western"><surname>Pereira</surname><given-names>RAS</given-names></name><name name-style="western"><surname>Kerdelhue</surname><given-names>C</given-names></name><name name-style="western"><surname>Rasplus</surname><given-names>J-Y</given-names></name></person-group> (<year>2011b</year>) <article-title>Phylogeny and evolution of life-history strategies in the Sycophaginae non-pollinating fig wasps (Hymenoptera, Chalcidoidea).</article-title><source>BMC Evolutionary Biology</source><volume>11</volume>: <size units="page">15 pp</size>. doi: <ext-link ext-link-type="doi" xlink:href="10.1186/1471-2148-11-178" xlink:type="simple">10.1186/1471-2148-11-178</ext-link></mixed-citation></ref><ref id="B22"><mixed-citation xmlns:xlink="http://www.w3.org/1999/xlink" xlink:type="simple"><person-group><name name-style="western"><surname>Segar</surname><given-names>S</given-names></name><name name-style="western"><surname>Cook</surname><given-names>JM</given-names></name></person-group> (<year>2012</year>) <article-title>The dominant exploiters of the fig/pollinator mutualism vary across continents, but their costs fall consistently on the male reproductive function of figs.</article-title><source>Ecological Entomology</source><volume>37</volume>: <fpage>342</fpage>-<lpage>349</lpage>. doi: <ext-link ext-link-type="doi" xlink:href="10.1111/j.1365-2311.2012.01370.x" xlink:type="simple">10.1111/j.1365-2311.2012.01370.x</ext-link></mixed-citation></ref></ref-list></tp:taxon-treatment>
