# Supplementary material for: Revision of the Australasian genus Pseudidarnes Girault, 1927 (Hymenoptera, Agaonidae, Sycophaginae)
Source: Zookeys. 2014 Apr 22;(404):31–70. doi: 10.3897/zookeys.404.7204 (PMC4023259; doi:10.3897/zookeys.404.7204)
Supplement: XML Treatment for Pseudidarnes flavicollis [file zookeys.404.7204-treatment6.xml]

<!DOCTYPE tp:taxon-treatment
  PUBLIC "-//TaxonX//DTD Taxonomic Treatment Publishing DTD v0 20100105//EN" "tax-treatment-NSO.dtd">
<tp:taxon-treatment xmlns:tp="http://www.plazi.org/taxpub"><tp:treatment-meta><mixed-citation publication-type="journal"><person-group><name><surname>Farache</surname><given-names>Fernando Henrique Antoniolli</given-names></name><name><surname>Rasplus</surname><given-names>Jean-Yves</given-names></name></person-group><article-title>Revision of the Australasian genus <italic>Pseudidarnes</italic> Girault, 1927 (Hymenoptera, Agaonidae, Sycophaginae)</article-title><source>Zookeys</source><day>22</day><month>4</month><year>2014</year><volume>2014</volume><issue>404</issue><fpage>31</fpage><lpage>70</lpage><pub-id pub-id-type="doi">10.3897/zookeys.404.7204</pub-id></mixed-citation></tp:treatment-meta><tp:nomenclature><tp:taxon-name>
                            <tp:taxon-name-part taxon-name-part-type="genus">Pseudidarnes</tp:taxon-name-part>
                            <tp:taxon-name-part taxon-name-part-type="species">flavicollis</tp:taxon-name-part>
                            <object-id xmlns:xlink="http://www.w3.org/1999/xlink" xlink:type="simple">http://species-id.net/wiki/Pseudidarnes_flavicollis</object-id>
                        </tp:taxon-name><tp:taxon-authority>Bouček, 1988</tp:taxon-authority><xref ref-type="fig" rid="F15">Figures 15</xref><xref ref-type="fig" rid="F16">–16</xref></tp:nomenclature><tp:treatment-sec sec-type="Material examined"><title>Material examined.</title><p><italic>Holotype</italic>. ♀, <bold>PAPUA NEW GUINEA: Bulolo:</bold> Manki area, <named-content xmlns:xlink="http://www.w3.org/1999/xlink" content-type="dwc:verbatimCoordinates" xlink:type="simple">-5.37°, 144.18°</named-content>, 700m, 22.VII.1981, Roberts H., ex <italic><tp:taxon-name>Ficus xylosycia</tp:taxon-name></italic> (BMNH) [examined].</p><p><italic>Paratype</italic>. ♀, same data as holotype (BMNH) [examined].</p></tp:treatment-sec><tp:treatment-sec sec-type="Diagnosis"><title>Diagnosis.</title><p>Head and mesosoma excluding pronotum with metallic tinge. Pronotum long, nearly 1.5–2 × as long as high in lateral view. Mesoscutum with irregular transverse rugae. Marginal and postmarginal veins widened. Propodeum with a well delimitated and carinulated median sulcus, extending to the posterior margin of the sclerite. Metascutellum as well as lateral panel of metanotum crenulated.</p></tp:treatment-sec><tp:treatment-sec sec-type="Description"><title>Description.</title><p><italic>Female</italic>. Body length 3.3 mm. Ovipositor sheaths length 1.6 mm. Metallic tinge present at least in some body regions. Predominantly yellow and green. Scape and pedicel yellow. Flagellomeres brown. Head green, green red near vertex. Pronotum yellow. Prepectus yellow brown. Remaining mesosoma geen to dark green, propodeum green brown. Legs predominantly yellow, metacoxa proximally brown. Petiole dark brown. Metasoma predominantly yellow, dorsally brown.</p><p><italic>Head</italic>. Antennae inserted far above the middle line of compound eyes. Scape nearly 2 × as long as pedicel. Pedicel elongated, slender, and shorter than first funicular segment. Anelli transverse. First funicular segment 2 × as long as wide. Distal antennomeres not forming a distinct clava. Face sculpture smooth with sparse punctures, lower face with engraved transverse striae. Face pilosity short and sparse, becoming longer near oral margin and eyes. Supraclypeal area wide, its delimiting sulci not converging near epistomal groove, and its sculpture mostly smooth. Lateral ocelli contiguous to the eye margin.</p><p><italic>Mesosoma</italic>. Pronotum long, nearly 1.5–2 × as long as high in lateral view. Mesoscutum transversally striate. Mesoscutellum smooth. Frenal sulcus densely crenulated. Mesepimeron sculpture slightly striate. Metascutellum as well as lateral panel of metanotum crenulated, metascutellum longer than frenum. Propodeum with a well delimited and carinulated median sulcus, extending to the posterior margin of the sclerite. Propodeum sculpture mostly smooth, slightly rugose laterally. Wings hyaline, with rather dense pilosity. Marginal and postmarginal vein widened. Postmarginal vein longer than stigmal vein.</p><p><italic>Metasoma</italic>. Petiole rugose, 2 × as long as high in lateral view. Petiole dorsally without a longitudinal median sulcus. Ovipositor sheaths long, distinctly protruding beyond metasoma apex. Ovipositor sheaths length 2.7 × hind tibia length, 0.5 × body length.</p><fig id="F15" position="float" orientation="portrait"><label>Figure 15.</label><caption><p><italic><tp:taxon-name>Pseudidarnes flavicollis</tp:taxon-name></italic> Bouček, 1988, paratype, female. <bold>A</bold> habitus lateral <bold>B</bold> mesosoma lateral <bold>C</bold> antenna <bold>D</bold> anelli <bold>E</bold> head, anterior view <bold>F</bold> vertex, dorsal view.</p></caption><graphic xmlns:xlink="http://www.w3.org/1999/xlink" xlink:href="zookeys-404-031-g015.jpg" position="float" orientation="portrait" xlink:type="simple"/></fig><fig id="F16" position="float" orientation="portrait"><label>Figure 16.</label><caption><p><italic><tp:taxon-name>Pseudidarnes flavicollis</tp:taxon-name></italic> Bouček, 1988, paratype, female. <bold>A</bold> mesosoma dorsal <bold>B</bold> propodeum dorsal <bold>C</bold> petiole lateral view <bold>D</bold> petiole dorsal view <bold>E</bold> wing <bold>F</bold> detail of venation.</p></caption><graphic xmlns:xlink="http://www.w3.org/1999/xlink" xlink:href="zookeys-404-031-g016.jpg" position="float" orientation="portrait" xlink:type="simple"/></fig><p><italic>Male</italic>. Unknown.</p></tp:treatment-sec><tp:treatment-sec sec-type="Biology"><title>Biology.</title><p>Collected from syconia of <italic><tp:taxon-name>Ficus xylosycia</tp:taxon-name></italic> Diels. See <italic><tp:taxon-name>Pseudidarnes astridae</tp:taxon-name></italic> biology section.</p><!--PageBreak--></tp:treatment-sec></tp:taxon-treatment>
