# Supplementary material for: Revision of the Australasian genus Pseudidarnes Girault, 1927 (Hymenoptera, Agaonidae, Sycophaginae)
Source: Zookeys. 2014 Apr 22;(404):31–70. doi: 10.3897/zookeys.404.7204 (PMC4023259; doi:10.3897/zookeys.404.7204)
Supplement: XML Treatment for Pseudidarnes kjellbergi [file zookeys.404.7204-treatment7.xml]

<!DOCTYPE tp:taxon-treatment
  PUBLIC "-//TaxonX//DTD Taxonomic Treatment Publishing DTD v0 20100105//EN" "tax-treatment-NSO.dtd">
<tp:taxon-treatment xmlns:tp="http://www.plazi.org/taxpub"><tp:treatment-meta><mixed-citation publication-type="journal"><person-group><name><surname>Farache</surname><given-names>Fernando Henrique Antoniolli</given-names></name><name><surname>Rasplus</surname><given-names>Jean-Yves</given-names></name></person-group><article-title>Revision of the Australasian genus <italic>Pseudidarnes</italic> Girault, 1927 (Hymenoptera, Agaonidae, Sycophaginae)</article-title><source>Zookeys</source><day>22</day><month>4</month><year>2014</year><volume>2014</volume><issue>404</issue><fpage>31</fpage><lpage>70</lpage><pub-id pub-id-type="doi">10.3897/zookeys.404.7204</pub-id></mixed-citation></tp:treatment-meta><tp:nomenclature><tp:taxon-name>
                            <tp:taxon-name-part taxon-name-part-type="genus">Pseudidarnes</tp:taxon-name-part>
                            <tp:taxon-name-part taxon-name-part-type="species">kjellbergi</tp:taxon-name-part>
                            <object-id xmlns:xlink="http://www.w3.org/1999/xlink" content-type="zoobank" xlink:type="simple">http://zoobank.org/1DF43475-A3A3-431B-8B59-C3810F83970F</object-id>
                            <object-id xmlns:xlink="http://www.w3.org/1999/xlink" xlink:type="simple">http://species-id.net/wiki/Pseudidarnes_kjellbergi</object-id>
                        </tp:taxon-name><tp:taxon-authority>Farache &amp; Rasplus</tp:taxon-authority><tp:taxon-status xmlns:xlink="http://www.w3.org/1999/xlink" xlink:type="simple">sp. n.</tp:taxon-status><xref ref-type="fig" rid="F17">Figures 17</xref><xref ref-type="fig" rid="F18">–18</xref></tp:nomenclature><tp:treatment-sec sec-type="Material examined"><title>Material examined.</title><p><italic>Holotype</italic>. ♀, <bold>AUSTRALIA: Kununarra:</bold>, <named-content xmlns:xlink="http://www.w3.org/1999/xlink" content-type="dwc:verbatimCoordinates" xlink:type="simple">-15.8319°, 128.8564°</named-content>, 80m, 20.X.1997, Dixon, D., ex <italic><tp:taxon-name>Ficus platypoda</tp:taxon-name></italic>, n° PhD 455 (CBGP).</p><p><italic>Paratype</italic>. ♀, same data as holotype (CBGP).</p><!--PageBreak--></tp:treatment-sec><tp:treatment-sec sec-type="Diagnosis"><title>Diagnosis.</title><p>Mesosoma metallic green. Mesosoma sculpture mostly reticulate. Median sulcus of the propodeum extending over the anterior half of the sclerite. Postmarginal vein shorter than the stigmal. Petiole transverse in dorsal view. Ovipositor sheaths longer than metasoma.</p></tp:treatment-sec><tp:treatment-sec sec-type="Description"><title>Description.</title><p><italic>Female</italic>. Body length 3.1 mm. Ovipositor sheaths length 2.4 mm. Metallic tinge present at least in some body regions. Predominantly green. Antenna yellow brown. Coxae brown. Femora and tibiae predominantly brown. Tarsi yellow. Petiole brown. Metasoma green brown.</p><!--PageBreak--><p><italic>Head</italic>. Antennae inserted at the middle line of compound eyes. Scape nearly 3 × as long as pedicel. Pedicel almost as long as wide, pyriform, and as long as first funicular segment. Anelli transverse. First funicular segment approximately as long as wide. Distal antennomeres forming a distinctive clava. Face sculpture reticulate. Face pilosity short and sparse. Supraclypeal area wide, its delimiting sulci not converging near epistomal groove, and its sculpture mostly smooth. Lateral ocelli nearly 1 × its diameter far from the eye margin.</p><!--PageBreak--><p><italic>Mesosoma</italic>. Pronotum short, nearly as long as high in lateral view. Mesoscutum strongly reticulate. Mesoscutellum reticulate. Frenal sulcus densely crenulated. Mesepimeron sculpture slightly reticulate ventrally, becoming smooth in its medial and upper region. Metascutellum as long as frenum, reticulate. Propodeum with a broad crenulated median line extending over the anterior half of the sclerite. Median line very faint or absent in the posterior half of the propodeum. Propodeum sculpture engraved reticulate. Wings hyaline, with sparse pilosity. Marginal and postmarginal vein not particularly widened. Postmarginal vein shorter than stigmal vein.</p><!--PageBreak--><p><italic>Metasoma</italic>. Petiole slightly rugose, and transverse in lateral view. Petiole dorsally without a longitudinal median sulcus Ovipositor sheaths long, distinctly protruding beyond metasomal apex. Ovipositor sheaths length 3.8 × hind tibia length, 0.7 × body length.</p><fig id="F17" position="float" orientation="portrait"><label>Figure 17.</label><caption><p><italic><tp:taxon-name>Pseudidarnes kjellbergi</tp:taxon-name></italic> sp. n. female. <bold>A</bold> habitus lateral <bold>B</bold> mesosoma lateral <bold>C</bold> antenna <bold>D</bold> anelli <bold>E</bold> head, anterior view <bold>F</bold> vertex, dorsal view.</p></caption><graphic xmlns:xlink="http://www.w3.org/1999/xlink" xlink:href="zookeys-404-031-g017.jpg" position="float" orientation="portrait" xlink:type="simple"/></fig><fig id="F18" position="float" orientation="portrait"><label>Figure 18.</label><caption><p><italic><tp:taxon-name>Pseudidarnes kjellbergi</tp:taxon-name></italic> sp. n. female. <bold>A</bold> mesosoma dorsal <bold>B</bold> propodeum dorsal <bold>C</bold> petiole lateral view <bold>D</bold> petiole dorsal view <bold>E</bold> wing <bold>F</bold> detail of venation.</p></caption><graphic xmlns:xlink="http://www.w3.org/1999/xlink" xlink:href="zookeys-404-031-g018.jpg" position="float" orientation="portrait" xlink:type="simple"/></fig><p><italic>Male</italic>. Unknown.</p></tp:treatment-sec><tp:treatment-sec sec-type="Etymology"><title>Etymology.</title><p>The specific name is dedicated to our friend and colleague Dr. Finn Kjellberg, in recognition of his excellent work in fig wasps.</p></tp:treatment-sec><tp:treatment-sec sec-type="Biology"><title>Biology.</title><p>Reared from syconia of <italic><tp:taxon-name>Ficus platypoda</tp:taxon-name></italic> (Miq.) A. Cunn. ex Miq.</p></tp:treatment-sec></tp:taxon-treatment>
