# Supplementary material for: Revision of the Australasian genus Pseudidarnes Girault, 1927 (Hymenoptera, Agaonidae, Sycophaginae)
Source: Zookeys. 2014 Apr 22;(404):31–70. doi: 10.3897/zookeys.404.7204 (PMC4023259; doi:10.3897/zookeys.404.7204)
Supplement: XML Treatment for Pseudidarnes minerva [file zookeys.404.7204-treatment9.xml]

<!DOCTYPE tp:taxon-treatment
  PUBLIC "-//TaxonX//DTD Taxonomic Treatment Publishing DTD v0 20100105//EN" "tax-treatment-NSO.dtd">
<tp:taxon-treatment xmlns:tp="http://www.plazi.org/taxpub"><tp:treatment-meta><mixed-citation publication-type="journal"><person-group><name><surname>Farache</surname><given-names>Fernando Henrique Antoniolli</given-names></name><name><surname>Rasplus</surname><given-names>Jean-Yves</given-names></name></person-group><article-title>Revision of the Australasian genus <italic>Pseudidarnes</italic> Girault, 1927 (Hymenoptera, Agaonidae, Sycophaginae)</article-title><source>Zookeys</source><day>22</day><month>4</month><year>2014</year><volume>2014</volume><issue>404</issue><fpage>31</fpage><lpage>70</lpage><pub-id pub-id-type="doi">10.3897/zookeys.404.7204</pub-id></mixed-citation></tp:treatment-meta><tp:nomenclature><tp:taxon-name>
                            <tp:taxon-name-part taxon-name-part-type="genus">Pseudidarnes</tp:taxon-name-part>
                            <tp:taxon-name-part taxon-name-part-type="species">minerva</tp:taxon-name-part>
                            <object-id xmlns:xlink="http://www.w3.org/1999/xlink" xlink:type="simple">http://species-id.net/wiki/Pseudidarnes_minerva</object-id>
                        </tp:taxon-name><tp:taxon-authority>Girault, 1927</tp:taxon-authority><xref ref-type="fig" rid="F23">Figures 23</xref><xref ref-type="fig" rid="F24"/><xref ref-type="fig" rid="F25"/><xref ref-type="fig" rid="F26"/><xref ref-type="fig" rid="F27">–27</xref><tp:nomenclature-citation-list><tp:nomenclature-citation><tp:taxon-name>Pseudidarnes minerva</tp:taxon-name><comment>; <xref ref-type="bibr" rid="B15">Girault (1927)</xref> Records of the South Australian Museum. 3: 332. [description female]</comment></tp:nomenclature-citation><tp:nomenclature-citation><tp:taxon-name>Pseudidarnes minerva</tp:taxon-name><comment>; <xref ref-type="bibr" rid="B2">Bouček (1988)</xref> Australasian <tp:taxon-name>Chalcidoidea</tp:taxon-name>, Cap. 6 p. 159 (key), 187–188 pp. Figs 317–318. [New record, redescription]</comment></tp:nomenclature-citation><!--PageBreak--><tp:nomenclature-citation><tp:taxon-name>Pseudidarnes minerva</tp:taxon-name><comment>; Fellowes et al. (1999) Behavioural Ecology and Sociobiology, 46: 95–102. [ecology]</comment></tp:nomenclature-citation><tp:nomenclature-citation><tp:taxon-name>Pseudidarnes minerva</tp:taxon-name><comment>; Early JW (2000) New Zealand Entomologist, 23: 29–30. Fig. 1. [natural history, description of wingless male, new occurrence]</comment></tp:nomenclature-citation><tp:nomenclature-citation><tp:taxon-name>Pseudidarnes minerva</tp:taxon-name><comment>; Cook (2005) In: Fellowes M, Holloway G, Rolff J (Eds), Insect Evolutionary Ecology, 83–110, Fig. 4.1. [ecology]</comment></tp:nomenclature-citation><tp:nomenclature-citation><tp:taxon-name>Pseudidarnes minerva</tp:taxon-name><comment>; <xref ref-type="bibr" rid="B8">Cruaud et al. (2011a)</xref> BMC Evolutionary Biology, 11: 15pp. [phylogenetic position]</comment></tp:nomenclature-citation><tp:nomenclature-citation><tp:taxon-name>Pseudidarnes minerva</tp:taxon-name><comment>; <xref ref-type="bibr" rid="B9">Cruaud et al. (2011b)</xref> Journal of Biogeography, 38: 209–225. [biogeography]</comment></tp:nomenclature-citation><!--PageBreak--></tp:nomenclature-citation-list></tp:nomenclature><tp:treatment-sec sec-type="Material examined"><title>Material examined.</title><p><italic>Holotype</italic>. ♀, <bold>AUSTRALIA: Queensland:</bold> Brisbane and Lake Manchester, <named-content xmlns:xlink="http://www.w3.org/1999/xlink" content-type="dwc:verbatimCoordinates" xlink:type="simple">-27.48°, 152.76°</named-content>, 67m, [no date], ex <italic><tp:taxon-name>Ficus rubiginosa</tp:taxon-name></italic> (ASCI) [examined].</p><p><bold>AUSTRALIA: Queensland:</bold> Amity, <named-content xmlns:xlink="http://www.w3.org/1999/xlink" content-type="dwc:verbatimCoordinates" xlink:type="simple">-27.39°, 153.44°</named-content>, 5m, 7♀, 23.I.1999, Rasplus J.Y. &amp; Meusnier, S, ex <!--PageBreak--><italic><tp:taxon-name>Ficus rubiginosa</tp:taxon-name></italic>, n° JRAS00722 (CBGP), Ballina, <named-content xmlns:xlink="http://www.w3.org/1999/xlink" content-type="dwc:verbatimCoordinates" xlink:type="simple">-28.89°, 153.56°</named-content>, 5m, 7♀, 3♂, 25.I.1999, Rasplus J.Y. &amp; Meusnier, S, ex <italic><tp:taxon-name>Ficus rubiginosa</tp:taxon-name></italic>, n° JRAS00726 (CBGP), 1♀, 25.I.1999, Rasplus J.Y., ex <italic><tp:taxon-name>Ficus rubiginosa</tp:taxon-name></italic>, n° JRAS00727_01 (CBGP), Mount Molloy, <named-content xmlns:xlink="http://www.w3.org/1999/xlink" content-type="dwc:verbatimCoordinates" xlink:type="simple">-16.67°, 145.33°</named-content>, 400m, 1♂, 25.X.2005, Jousselin E. &amp; Coeur d’Acier A., ex <italic><tp:taxon-name>Ficus rubiginosa</tp:taxon-name></italic>, n° JRAS01418_28 (CBGP), Yungaburra, <named-content xmlns:xlink="http://www.w3.org/1999/xlink" content-type="dwc:verbatimCoordinates" xlink:type="simple">-17.27°, 145.58°</named-content>, 700m, 5♀, 15.I.1999, Rasplus J.Y. &amp; Meusnier, S, ex <italic><tp:taxon-name>Ficus rubiginosa</tp:taxon-name></italic>, n° JRAS00690 (CBGP); <bold>Victoria:</bold> Melbourne, <named-content xmlns:xlink="http://www.w3.org/1999/xlink" content-type="dwc:verbatimCoordinates" xlink:type="simple">-37.81°, 144.96°</named-content>, 20m, 2♀, 2♂, I.1995, Cook J., ex <italic><tp:taxon-name>Ficus rubiginosa</tp:taxon-name></italic> (CBGP).</p></tp:treatment-sec><tp:treatment-sec sec-type="Diagnosis"><title>Diagnosis.</title><p>Mesosoma metallic green, mostly reticulate. Median sulcus of the propodeum extending over most of the propodeum length, not reaching the posterior margin. Postmarginal vein as long as the stigmal. Petiole longer than wide in dorsal view. Ovipositor sheaths longer than metasoma.</p></tp:treatment-sec><tp:treatment-sec sec-type="Description"><title>Description.</title><p>Body length 2.6 mm. Ovipositor sheaths length 2.33 mm.</p><!--PageBreak--><p><italic>Coloration</italic>. Metallic tinge present at least in some body regions. Predominantly green. Scape yellow. Petiole yellow brown. Flagellomeres brown. Coxae almost concolorous with mesosoma. Femora brown. Tibiae and tarsi predominantly yellow. Metatibia proximally browner. Petiole brown. Metasoma browner dorsally.</p><p><italic>Head</italic>. Antennae inserted at or slightly below the middle line of compound eyes. Scape nearly 3 × as long as pedicel. Pedicel almost as long as wide, pyriform, and as long as first funicular segment. Anelli transverse. First funicular segment longer than wide to approximately as long as wide. Distal antennomeres forming a distinctive clava. Face sculpture reticulate. Face pilosity short and sparse. Supraclypeal area wide, its delimiting sulci not converging near epistomal groove, and its sculpture mostly smooth. Lateral ocelli nearly one diameter far from the eye margin.</p><!--PageBreak--><!--PageBreak--><p><italic>Mesosoma</italic>. Pronotum short, nearly as long as high in lateral view, or slightly longer than high. Mesoscutum reticulate. Mesoscutellum engraved. Frenal sulcus densely crenulated. Mesepimeron sculpture reticulate. Metascutellum very short, inconspicuous, and almost completely covered by frenum. Propodeum with a carinulated longitudinal median line, extending over most of the propodeum length, not reaching the posterior margin. Propodeum sculpture engraved reticulate, smooth near the proximal region of median line of propodeum. Petiole 1.5 × as long as high in lateral view. Wings hyaline, with sparse pilosity. Marginal and postmarginal vein not particularly widened. Postmarginal vein as long as stigmal vein, or slightly shorter.</p><p><italic>Metasoma</italic>. Petiole sculpture in lateral view slightly rugose. Petiole dorsally with a longitudinal median sulcus. Ovipositor sheaths long, distinctly protruding beyond metasoma apex. Ovipositor sheaths length 4.4 × hind tibia length, 0.9 × body length.</p><!--PageBreak--><fig id="F23" position="float" orientation="portrait"><label>Figure 23.</label><caption><p><italic><tp:taxon-name>Pseudidarnes minerva</tp:taxon-name></italic> Girault, 1927 female. <bold>A</bold> habitus lateral <bold>B</bold> mesosoma lateral <bold>C</bold> antenna <bold>D</bold> anelli <bold>E</bold> head, anterior view <bold>F</bold> vertex, dorsal view.</p></caption><graphic xmlns:xlink="http://www.w3.org/1999/xlink" xlink:href="zookeys-404-031-g023.jpg" position="float" orientation="portrait" xlink:type="simple"/></fig><fig id="F24" position="float" orientation="portrait"><label>Figure 24.</label><caption><p><italic><tp:taxon-name>Pseudidarnes minerva</tp:taxon-name></italic> Girault, 1927 female. <bold>A</bold> mesosoma dorsal <bold>B</bold> propodeum dorsal <bold>C</bold> petiole lateral view <bold>D</bold> petiole dorsal view <bold>E</bold> wing <bold>F</bold> detail of venation.</p></caption><graphic xmlns:xlink="http://www.w3.org/1999/xlink" xlink:href="zookeys-404-031-g024.jpg" position="float" orientation="portrait" xlink:type="simple"/></fig><p><italic>Male</italic>. Body length 2.3 mm. Characters agreeing with the females, except the following. body slender. Coxae brown, not concolorous with mesosoma. Anelli more transverse than female. Head sculpture engraved. Ocelli ca. 2 × the diameter of the female’s. Body sculpture fainter. Wing more pilose.</p><p>Wingless males were described for this species (<xref ref-type="bibr" rid="B11">Early 2000</xref>), but they are uncommon.</p><fig id="F25" position="float" orientation="portrait"><label>Figure 25.</label><caption><p><italic><tp:taxon-name>Pseudidarnes minerva</tp:taxon-name></italic> Girault, 1927, male. <bold>A</bold> habitus lateral <bold>B</bold> mesosoma lateral <bold>C</bold> antenna <bold>D</bold> anelli <bold>E</bold> head, anterior view <bold>F</bold> vertex, dorsal view.</p></caption><graphic xmlns:xlink="http://www.w3.org/1999/xlink" xlink:href="zookeys-404-031-g025.jpg" position="float" orientation="portrait" xlink:type="simple"/></fig><fig id="F26" position="float" orientation="portrait"><label>Figure 26.</label><caption><p><italic><tp:taxon-name>Pseudidarnes minerva</tp:taxon-name></italic> Girault, 1927, male. <bold>A</bold> mesosoma dorsal <bold>B</bold> propodeum dorsal <bold>C</bold> petiole lateral view <bold>D</bold> petiole dorsal view <bold>E</bold> wing <bold>F</bold> detail of venation.</p></caption><graphic xmlns:xlink="http://www.w3.org/1999/xlink" xlink:href="zookeys-404-031-g026.jpg" position="float" orientation="portrait" xlink:type="simple"/></fig><fig id="F27" position="float" orientation="portrait"><label>Figure 27.</label><caption><p><italic><tp:taxon-name>Pseudidarnes minerva</tp:taxon-name></italic> Girault, 1927 holotype female. <bold>A</bold> habitus lateral <bold>B</bold> mesosoma in dorsal view.</p></caption><graphic xmlns:xlink="http://www.w3.org/1999/xlink" xlink:href="zookeys-404-031-g027.jpg" position="float" orientation="portrait" xlink:type="simple"/></fig></tp:treatment-sec><tp:treatment-sec sec-type="Biology"><title>Biology.</title><p>Reared from <italic><tp:taxon-name>Ficus rubiginosa</tp:taxon-name></italic> Desf. ex Vent. syconia. <italic><tp:taxon-name>Ficus rubiginosa</tp:taxon-name></italic> is pollinated by <italic><tp:taxon-name>Pleistodontes imperialis</tp:taxon-name></italic> Saunders. Usually collected in low abundances, but sometimes they are quite abundant, at least in Eastern Australia and Auckland (as seen by <xref ref-type="bibr" rid="B11">Early 2000</xref>). Details about the biology of <italic><tp:taxon-name>Pseudidarnes minerva</tp:taxon-name></italic> and other wasps associated with <italic><tp:taxon-name>Ficus rubiginosa</tp:taxon-name></italic> in New Zealand were described by <xref ref-type="bibr" rid="B11">Early (2000)</xref>.</p></tp:treatment-sec><tp:treatment-sec sec-type="Molecular data"><title>Molecular data.</title><p>GenBank sequences: COI <ext-link xmlns:xlink="http://www.w3.org/1999/xlink" ext-link-type="gen" xlink:href="HM770660" xlink:type="simple">HM770660</ext-link>; CytB <ext-link xmlns:xlink="http://www.w3.org/1999/xlink" ext-link-type="gen" xlink:href="HM770560" xlink:type="simple">HM770560</ext-link>; EF1a <ext-link xmlns:xlink="http://www.w3.org/1999/xlink" ext-link-type="gen" xlink:href="HM770504" xlink:type="simple">HM770504</ext-link>; rRNA 28S <ext-link xmlns:xlink="http://www.w3.org/1999/xlink" ext-link-type="gen" xlink:href="HM770665" xlink:type="simple">HM770665</ext-link> (<xref ref-type="bibr" rid="B8">Cruaud et al. 2011a</xref>; <xref ref-type="bibr" rid="B9">Cruaud et al. 2011b</xref>).</p><!--PageBreak--></tp:treatment-sec><ref-list><ref id="B15"><mixed-citation xmlns:xlink="http://www.w3.org/1999/xlink" xlink:type="simple"><person-group><name name-style="western"><surname>Girault</surname><given-names>AA</given-names></name></person-group> (<year>1927</year>) <article-title>Notes on and descriptions of Chalcid wasps (Chalcididae) in the South Australian Museum.</article-title><source>Records of the South Australian Museum</source><volume>3</volume>: <fpage>309</fpage>-<lpage>338</lpage>.</mixed-citation></ref><ref id="B2"><mixed-citation xmlns:xlink="http://www.w3.org/1999/xlink" xlink:type="simple"><person-group><name name-style="western"><surname>Bouček</surname><given-names>Z</given-names></name></person-group> (<year>1988</year>) <article-title>Australasian Chalcidoidea (Hymenoptera)</article-title>. <source>A biosystematic revision of genera of fourteen families, with a reclassification of species</source>. <publisher-name>C.A.B. International</publisher-name>, <publisher-loc>Wallingford</publisher-loc>, <fpage>1</fpage>–<lpage>832</lpage>.</mixed-citation></ref><ref id="B8"><mixed-citation xmlns:xlink="http://www.w3.org/1999/xlink" xlink:type="simple"><person-group><name name-style="western"><surname>Cruaud</surname><given-names>A</given-names></name><name name-style="western"><surname>Jabbour-Zahab</surname><given-names>R</given-names></name><name name-style="western"><surname>Genson</surname><given-names>G</given-names></name><name name-style="western"><surname>Couloux</surname><given-names>A</given-names></name><name name-style="western"><surname>Peng</surname><given-names>Y-Q</given-names></name><name name-style="western"><surname>Rong</surname><given-names>YD</given-names></name><name name-style="western"><surname>Ubaidillah</surname><given-names>R</given-names></name><name name-style="western"><surname>Pereira</surname><given-names>RAS</given-names></name><name name-style="western"><surname>Kjellberg</surname><given-names>F</given-names></name><name name-style="western"><surname>van Noort</surname><given-names>S</given-names></name><name name-style="western"><surname>Kerdelhue</surname><given-names>C</given-names></name><name name-style="western"><surname>Rasplus</surname><given-names>J-Y</given-names></name></person-group> (<year>2011a</year>) <article-title>Out of Australia and back again: the world-wide historical biogeography of non-pollinating fig wasps (Hymenoptera: Sycophaginae).</article-title><source>Journal of Biogeography</source><volume>38</volume>: <fpage>209</fpage>-<lpage>225</lpage>. doi: <ext-link ext-link-type="doi" xlink:href="10.1111/j.1365-2699.2010.02429.x" xlink:type="simple">10.1111/j.1365-2699.2010.02429.x</ext-link></mixed-citation></ref><ref id="B9"><mixed-citation xmlns:xlink="http://www.w3.org/1999/xlink" xlink:type="simple"><person-group><name name-style="western"><surname>Cruaud</surname><given-names>A</given-names></name><name name-style="western"><surname>Jabbour-Zahab</surname><given-names>R</given-names></name><name name-style="western"><surname>Genson</surname><given-names>G</given-names></name><name name-style="western"><surname>Kjellberg</surname><given-names>F</given-names></name><name name-style="western"><surname>Kobmoo</surname><given-names>N</given-names></name><name name-style="western"><surname>van Noort</surname><given-names>S</given-names></name><name name-style="western"><surname>Da-Rong</surname><given-names>Y</given-names></name><name name-style="western"><surname>Yan-Qiong</surname><given-names>P</given-names></name><name name-style="western"><surname>Ubaidillah</surname><given-names>R</given-names></name><name name-style="western"><surname>Hanson</surname><given-names>PE</given-names></name><name name-style="western"><surname>Santos-Mattos</surname><given-names>O</given-names></name><name name-style="western"><surname>Farache</surname><given-names>FHA</given-names></name><name name-style="western"><surname>Pereira</surname><given-names>RAS</given-names></name><name name-style="western"><surname>Kerdelhue</surname><given-names>C</given-names></name><name name-style="western"><surname>Rasplus</surname><given-names>J-Y</given-names></name></person-group> (<year>2011b</year>) <article-title>Phylogeny and evolution of life-history strategies in the Sycophaginae non-pollinating fig wasps (Hymenoptera, Chalcidoidea).</article-title><source>BMC Evolutionary Biology</source><volume>11</volume>: <size units="page">15 pp</size>. doi: <ext-link ext-link-type="doi" xlink:href="10.1186/1471-2148-11-178" xlink:type="simple">10.1186/1471-2148-11-178</ext-link></mixed-citation></ref><ref id="B11"><mixed-citation xmlns:xlink="http://www.w3.org/1999/xlink" xlink:type="simple"><person-group><name name-style="western"><surname>Early</surname><given-names>JW</given-names></name></person-group> (<year>2000</year>) <article-title>Fig. wasps (Hymenoptera: Agaonidae and Torymidae) in New Zealand.</article-title><source>New Zealand Entomologist</source><volume>23</volume>: <fpage>27</fpage>-<lpage>32</lpage>. doi: <ext-link ext-link-type="doi" xlink:href="10.1080/00779962.2000.9722062" xlink:type="simple">10.1080/00779962.2000.9722062</ext-link></mixed-citation></ref></ref-list></tp:taxon-treatment>
