# Supplementary material for: Revision of the Australasian genus Pseudidarnes Girault, 1927 (Hymenoptera, Agaonidae, Sycophaginae)
Source: Zookeys. 2014 Apr 22;(404):31–70. doi: 10.3897/zookeys.404.7204 (PMC4023259; doi:10.3897/zookeys.404.7204)
Supplement: XML Treatment for Pseudidarnes sp. ex Ficus baola [file zookeys.404.7204-treatment10.xml]

<!DOCTYPE tp:taxon-treatment
  PUBLIC "-//TaxonX//DTD Taxonomic Treatment Publishing DTD v0 20100105//EN" "tax-treatment-NSO.dtd">
<tp:taxon-treatment xmlns:tp="http://www.plazi.org/taxpub"><tp:treatment-meta><mixed-citation publication-type="journal"><person-group><name><surname>Farache</surname><given-names>Fernando Henrique Antoniolli</given-names></name><name><surname>Rasplus</surname><given-names>Jean-Yves</given-names></name></person-group><article-title>Revision of the Australasian genus <italic>Pseudidarnes</italic> Girault, 1927 (Hymenoptera, Agaonidae, Sycophaginae)</article-title><source>Zookeys</source><day>22</day><month>4</month><year>2014</year><volume>2014</volume><issue>404</issue><fpage>31</fpage><lpage>70</lpage><pub-id pub-id-type="doi">10.3897/zookeys.404.7204</pub-id></mixed-citation></tp:treatment-meta><tp:nomenclature><tp:taxon-name>
                            <tp:taxon-name-part taxon-name-part-type="genus">Pseudidarnes</tp:taxon-name-part>
                            <tp:taxon-name-part taxon-name-part-type="uncertainty-rank">sp.</tp:taxon-name-part>
                            <tp:taxon-name-part taxon-name-part-type="uncertainty-rank">ex</tp:taxon-name-part>
                            <tp:taxon-name-part taxon-name-part-type="genus">Ficus</tp:taxon-name-part>
                            <tp:taxon-name-part taxon-name-part-type="species">baola</tp:taxon-name-part>
                        </tp:taxon-name><tp:nomenclature-citation-list><tp:nomenclature-citation><tp:taxon-name>Pseudidarnes</tp:taxon-name><comment> sp. ex <italic><tp:taxon-name>Ficus baola</tp:taxon-name></italic>; <xref ref-type="bibr" rid="B8">Cruaud et al. (2011a)</xref> BMC Evolutionary Biology, 11: 15pp. [phylogenetic position]</comment></tp:nomenclature-citation><tp:nomenclature-citation><tp:taxon-name>Pseudidarnes</tp:taxon-name><comment> sp. ex <italic><tp:taxon-name>Ficus baola</tp:taxon-name></italic>; <xref ref-type="bibr" rid="B9">Cruaud et al. (2011b)</xref> Journal of Biogeography, 38: 209–225. [biogeography]</comment></tp:nomenclature-citation></tp:nomenclature-citation-list></tp:nomenclature><tp:treatment-sec sec-type="Material examined"><title>Material examined.</title><p><bold>SOLOMON ISLANDS: Gatokae:</bold> Mbulo island, <named-content xmlns:xlink="http://www.w3.org/1999/xlink" content-type="dwc:verbatimCoordinates" xlink:type="simple">-8.76°, 158.28°</named-content>, 100m, 1♂, 20.II.2019, Cruaud A &amp; Rasplus JY, ex <italic><tp:taxon-name>Ficus baola</tp:taxon-name></italic>, n°JRAS02523_02 (CBGP).</p></tp:treatment-sec><tp:treatment-sec sec-type="Biology"><title>Biology.</title><p>Collected in <italic><tp:taxon-name>Ficus baola</tp:taxon-name></italic> C. C. Berg.</p></tp:treatment-sec><tp:treatment-sec sec-type="Comments"><title>Comments.</title><p>Two specimens belonging to this species were included in the phylogenetic analysis by <xref ref-type="bibr" rid="B8">Cruaud et al. (2011a</xref>; <xref ref-type="bibr" rid="B9">2011b</xref>). The remaining specimen is a male in poor state of conservation as it was removed from its gall before emergence, and cannot be described.</p></tp:treatment-sec><tp:treatment-sec sec-type="Molecular data"><title>Molecular data.</title><p>GenBank sequences: COI <ext-link xmlns:xlink="http://www.w3.org/1999/xlink" ext-link-type="gen" xlink:href="HM770640" xlink:type="simple">HM770640</ext-link>, <ext-link xmlns:xlink="http://www.w3.org/1999/xlink" ext-link-type="gen" xlink:href="JN001572" xlink:type="simple">JN001572</ext-link>; Cytb <ext-link xmlns:xlink="http://www.w3.org/1999/xlink" ext-link-type="gen" xlink:href="HM770594" xlink:type="simple">HM770594</ext-link>; EF-1a <ext-link xmlns:xlink="http://www.w3.org/1999/xlink" ext-link-type="gen" xlink:href="HM770543" xlink:type="simple">HM770543</ext-link>; rRNA 28S <ext-link xmlns:xlink="http://www.w3.org/1999/xlink" ext-link-type="gen" xlink:href="HM770702" xlink:type="simple">HM770702</ext-link> (<xref ref-type="bibr" rid="B8">Cruaud et al. 2011a</xref>; <xref ref-type="bibr" rid="B9">Cruaud et al. 2011b</xref>).</p></tp:treatment-sec><ref-list><ref id="B8"><mixed-citation xmlns:xlink="http://www.w3.org/1999/xlink" xlink:type="simple"><person-group><name name-style="western"><surname>Cruaud</surname><given-names>A</given-names></name><name name-style="western"><surname>Jabbour-Zahab</surname><given-names>R</given-names></name><name name-style="western"><surname>Genson</surname><given-names>G</given-names></name><name name-style="western"><surname>Couloux</surname><given-names>A</given-names></name><name name-style="western"><surname>Peng</surname><given-names>Y-Q</given-names></name><name name-style="western"><surname>Rong</surname><given-names>YD</given-names></name><name name-style="western"><surname>Ubaidillah</surname><given-names>R</given-names></name><name name-style="western"><surname>Pereira</surname><given-names>RAS</given-names></name><name name-style="western"><surname>Kjellberg</surname><given-names>F</given-names></name><name name-style="western"><surname>van Noort</surname><given-names>S</given-names></name><name name-style="western"><surname>Kerdelhue</surname><given-names>C</given-names></name><name name-style="western"><surname>Rasplus</surname><given-names>J-Y</given-names></name></person-group> (<year>2011a</year>) <article-title>Out of Australia and back again: the world-wide historical biogeography of non-pollinating fig wasps (Hymenoptera: Sycophaginae).</article-title><source>Journal of Biogeography</source><volume>38</volume>: <fpage>209</fpage>-<lpage>225</lpage>. doi: <ext-link ext-link-type="doi" xlink:href="10.1111/j.1365-2699.2010.02429.x" xlink:type="simple">10.1111/j.1365-2699.2010.02429.x</ext-link></mixed-citation></ref><ref id="B9"><mixed-citation xmlns:xlink="http://www.w3.org/1999/xlink" xlink:type="simple"><person-group><name name-style="western"><surname>Cruaud</surname><given-names>A</given-names></name><name name-style="western"><surname>Jabbour-Zahab</surname><given-names>R</given-names></name><name name-style="western"><surname>Genson</surname><given-names>G</given-names></name><name name-style="western"><surname>Kjellberg</surname><given-names>F</given-names></name><name name-style="western"><surname>Kobmoo</surname><given-names>N</given-names></name><name name-style="western"><surname>van Noort</surname><given-names>S</given-names></name><name name-style="western"><surname>Da-Rong</surname><given-names>Y</given-names></name><name name-style="western"><surname>Yan-Qiong</surname><given-names>P</given-names></name><name name-style="western"><surname>Ubaidillah</surname><given-names>R</given-names></name><name name-style="western"><surname>Hanson</surname><given-names>PE</given-names></name><name name-style="western"><surname>Santos-Mattos</surname><given-names>O</given-names></name><name name-style="western"><surname>Farache</surname><given-names>FHA</given-names></name><name name-style="western"><surname>Pereira</surname><given-names>RAS</given-names></name><name name-style="western"><surname>Kerdelhue</surname><given-names>C</given-names></name><name name-style="western"><surname>Rasplus</surname><given-names>J-Y</given-names></name></person-group> (<year>2011b</year>) <article-title>Phylogeny and evolution of life-history strategies in the Sycophaginae non-pollinating fig wasps (Hymenoptera, Chalcidoidea).</article-title><source>BMC Evolutionary Biology</source><volume>11</volume>: <size units="page">15 pp</size>. doi: <ext-link ext-link-type="doi" xlink:href="10.1186/1471-2148-11-178" xlink:type="simple">10.1186/1471-2148-11-178</ext-link></mixed-citation></ref></ref-list></tp:taxon-treatment>
